# Supplementary material for: Multidrug-Resistant Enteropathogenic Escherichia coli Isolated from Diarrhoeic Calves, Milk, and Workers in Dairy Farms: A Potential Public Health Risk
Source: Antibiotics (Basel). 2022 Jul 25;11(8):999. doi: 10.3390/antibiotics11080999 (PMC9332572; doi:10.3390/antibiotics11080999)
Supplement: Supplementary file 1 [file antibiotics-11-00999-s001.zip]

Archive with 1 entries (1 files):
- antibiotics-1829382-supplementary.pdf
